# Supplementary material for: Distance from the Community to the City Center Is a Vital Determinant of Dietary Diversity Score for Rural Community-Dwelling Older Adults in Taiwan
Source: Nutrients. 2025 Apr 10;17(8):1318. doi: 10.3390/nu17081318 (PMC12030559; doi:10.3390/nu17081318)
Supplement: Supplementary file 1 [file nutrients-17-01318-s001.zip]

Archive with 1 entries (1 files):
- nutrients-3549185-supplementary.pdf
